# Supplementary material for: Antioxidants Discovery for Differentiation of Monofloral Stingless Bee Honeys Using Ambient Mass Spectrometry and Metabolomics Approaches
Source: Foods. 2023 Jun 18;12(12):2404. doi: 10.3390/foods12122404 (PMC10297175; doi:10.3390/foods12122404)
Supplement: Supplementary file 1 [file foods-12-02404-s001.zip]

Archive with 1 entries (1 files):
- foods-2236682-supplementary.pdf
